# Supplementary material for: Bones or Stones: How Can We Apply Geophysical Techniques in Bone Research?
Source: Int J Mol Sci. 2024 Oct 5;25(19):10733. doi: 10.3390/ijms251910733 (PMC11477212; doi:10.3390/ijms251910733)
Supplement: Supplementary file 1 [file ijms-25-10733-s001.zip]

Archive with 6 entries (6 files):
- Table S1-Chemistry.pdf
- Table S2-ICP-OES.pdf
- Table S3-ICP-MS.pdf
- Table S4-XRD.pdf
- Table S5-TGA.pdf
- Table S6-FTIR-ATR.pdf
